# Supplementary material for: Antithrombotic Effects of Fostamatinib in Combination with Conventional Antiplatelet Drugs
Source: Int J Mol Sci. 2022 Jun 23;23(13):6982. doi: 10.3390/ijms23136982 (PMC9266367; doi:10.3390/ijms23136982)
Supplement: Supplementary file 1 [file ijms-23-06982-s001.zip]

Archive with 1 entries (1 files):
- ijms-1755810-supplementary.pdf
